# Supplementary material for: Hierarchical distance sampling to estimate population sizes of common lizards across a desert ecoregion
Source: Ecol Evol. 2019 Feb 20;9(6):3046–58. doi: 10.1002/ece3.4780 (PMC6434545; doi:10.1002/ece3.4780)
Supplement: Supplementary file 3 [file ECE3-9-3046-s003.R]

## TSM Mojave 2016 Visual Encounter Transects for Lizards
## Lizard Denisty: Hierarchical Distance Sampling w/ Temporary Emmigration
## Brett Furnas, CDFW, 11/5/18


#### Run functions at bottom first!
#### Set up
setwd(SET TO LOCAL DIRECTORY CONTAINING "lizard_data.RData")
library("unmarked")
library("mvtnorm")


#### Get data

## load survey and covariate data
load("lizard_data.RData")

y.weswhi<-data[["y.weswhi"]]
y.csbliz<-data[["y.csbliz"]]
y.zetliz<-data[["y.zetliz"]]
ndvi<-data[["ndvi"]]
dev<-data[["dev"]]
ambient<-data[["ambient"]]
rands<-data[["rands"]]
standards<-data[["standards"]]
tlengths<-data[["tlengths"]]


#### Format data for modeling in unmarked
breaks<-c(0,0.5,1.5,2.5,3.5,6.5,13.5) # heterogeneous distance bins to mitigate heaping 

# A. tigris
umf.weswhi <- unmarkedFrameGDS(y = matrix(y.weswhi, nrow=dim(y.weswhi)[[1]]),
	survey="line", unitsIn="m",
	dist.breaks=breaks, tlength=tlengths, numPrimary=3,
	siteCovs=data.frame(dev,ndvi),
	yearlySiteCovs=list(ambient=data.frame(ambient))
	)

# U. stansburiana
umf.csbliz <- unmarkedFrameGDS(y = matrix(y.csbliz, nrow=dim(y.csbliz)[[1]]),
	survey="line", unitsIn="m",
	dist.breaks=breaks, tlength=tlengths, numPrimary=3,
	siteCovs=data.frame(dev,ndvi),
	yearlySiteCovs=list(ambient=data.frame(ambient))
	)

# C. draconoides
umf.zetliz <- unmarkedFrameGDS(y = matrix(y.zetliz, nrow=dim(y.zetliz)[[1]]),
	survey="line", unitsIn="m",
	dist.breaks=breaks, tlength=tlengths, numPrimary=3,
	siteCovs=data.frame(dev,ndvi),
	yearlySiteCovs=list(ambient=data.frame(ambient))
	)

dens.hds<-array(NA,dim=c(4,3))
dimnames(dens.hds)<-list(c("weswhi","csbliz","zetliz","total"),c("mean","lo","up"))


#### PRELIMINARY MODELS

### WESWHI
starts<-rep(0,4)
p.w1<-gdistsamp(lambdaformula=~1,
phiformula=~1, pformula=~1, 
keyfun="exp",output="density",unitsOut="kmsq",
mixture="NB",K=50,se=T,data=umf.weswhi,starts=starts)

p.w2<-gdistsamp(lambdaformula=~1,
phiformula=~ambient, pformula=~1, 
keyfun="exp",output="density",unitsOut="kmsq",
mixture="NB",K=50,se=T,data=umf.weswhi) 

starts<-rep(0,6)
p.w3<-gdistsamp(lambdaformula=~1,
phiformula=~ambient+I(ambient^2), pformula=~1, 
keyfun="exp",output="density",unitsOut="kmsq",
mixture="NB",K=50,se=T,data=umf.weswhi,starts=starts)

mods.p.w<-fitList("Null"=p.w1,
"ambient"=p.w2,
"ambient + ambient^2"=p.w3
)

modSel(mods.p.w)


### CSBLIZ
starts<-rep(0,4)
p.c1<-gdistsamp(lambdaformula=~1,
phiformula=~1, pformula=~1, 
keyfun="exp",output="density",unitsOut="kmsq",
mixture="NB",K=50,se=T,data=umf.csbliz,starts=starts)

starts<-rep(0,5)
p.c2<-gdistsamp(lambdaformula=~1,
phiformula=~ambient, pformula=~1, 
keyfun="exp",output="density",unitsOut="kmsq",
mixture="NB",K=50,se=T,data=umf.csbliz,starts=starts)

starts<-rep(0,6)
p.c3<-gdistsamp(lambdaformula=~1,
phiformula=~ambient+I(ambient^2), pformula=~1, 
keyfun="exp",output="density",unitsOut="kmsq",
mixture="NB",K=50,se=T,data=umf.csbliz,starts=starts)

mods.p.c<-fitList("Null"=p.c1,
"ambient"=p.c2,
"ambient + ambient^2"=p.c3
)

modSel(mods.p.c)


### ZETLIZ
p.z1<-gdistsamp(lambdaformula=~1,
phiformula=~1, pformula=~1, 
keyfun="exp",output="density",unitsOut="kmsq",
mixture="NB",K=50,se=T,data=umf.zetliz)

p.z2<-gdistsamp(lambdaformula=~1,
phiformula=~ambient, pformula=~1, 
keyfun="exp",output="density",unitsOut="kmsq",
mixture="NB",K=50,se=T,data=umf.zetliz)

p.z3<-gdistsamp(lambdaformula=~1,
phiformula=~ambient+I(ambient^2), pformula=~1, 
keyfun="exp",output="density",unitsOut="kmsq",
mixture="NB",K=50,se=T,data=umf.zetliz)

mods.p.z<-fitList("Null"=p.z1,
"ambient"=p.z2,
"ambient + ambient^2"=p.z3
)

modSel(mods.p.z)


#### RUN MODELS

### WESWHI

## fit models
starts<-rep(0,6)
w1<-gdistsamp(lambdaformula=~1,
phiformula=~ambient+I(ambient^2), pformula=~1, 
keyfun="exp",output="density",unitsOut="kmsq",
mixture="NB",K=50,se=T,data=umf.weswhi,starts=starts)

starts<-rep(0,7)
w2<-gdistsamp(lambdaformula=~dev,
phiformula=~ambient+I(ambient^2), pformula=~1, 
keyfun="exp",output="density",unitsOut="kmsq",
mixture="NB",K=50,se=T,data=umf.weswhi,starts=starts)

tmp<-w1@estimates@estimates
starts<-c(tmp$lambda@estimates,0,tmp$phi@estimates,
tmp$det@estimates,0)

w3<-gdistsamp(lambdaformula=~ndvi,
phiformula=~ambient+I(ambient^2), pformula=~1, 
keyfun="exp",output="density",unitsOut="kmsq",
mixture="NB",K=50,se=T,data=umf.weswhi,starts=starts)

starts<-rep(0,8)
w4<-gdistsamp(lambdaformula=~ndvi + I(ndvi^2),
phiformula=~ambient+I(ambient^2), pformula=~1, 
keyfun="exp",output="density",unitsOut="kmsq",
mixture="NB",K=50,se=T,data=umf.weswhi,starts=starts)

starts<-rep(0,8)
w5<-gdistsamp(lambdaformula=~dev + ndvi,
phiformula=~ambient+I(ambient^2), pformula=~1, 
keyfun="exp",output="density",unitsOut="kmsq",
mixture="NB",K=50,se=T,data=umf.weswhi,starts=starts)

starts<-rep(0,9)
w6<-gdistsamp(lambdaformula=~dev + ndvi + I(ndvi^2),
phiformula=~ambient+I(ambient^2), pformula=~1, 
keyfun="exp",output="density",unitsOut="kmsq",
mixture="NB",K=50,se=T,data=umf.weswhi,starts=starts)


## model selection

mods.w<-fitList("Null"=w1,
"dev"=w2,
"ndvi"=w3,
"ndvi + ndvi^2"=w4,
"dev + ndvi"=w5,
"dev + ndvi + ndvi^2"=w6
)

modSel(mods.w)


## credible intevals

boot.w1<-get.boot.dens(w1,npars=1,
sitecovs=as.matrix(array(c(rep(1,nrow(rands))),dim=c(nrow(rands),1))),
dist=13,nsites=229,m=20000)

boot.w2<-get.boot.dens(w2,npars=2,
sitecovs=as.matrix(array(c(rep(1,nrow(rands)),
rands$dev),dim=c(nrow(rands),2))),
dist=13,nsites=229,m=20000)

boot.w3<-get.boot.dens(w3,npars=2,
sitecovs=as.matrix(array(c(rep(1,nrow(rands)),
rands$ndvi),dim=c(nrow(rands),2))),
dist=13,nsites=229,m=20000)

boot.w4<-get.boot.dens(w4,npars=3,
sitecovs=as.matrix(array(c(rep(1,nrow(rands)),rands$ndvi,
rands$ndvi^2),dim=c(nrow(rands),3))),
dist=13,nsites=229,m=20000)

boot.w5<-get.boot.dens(w5,npars=3,
sitecovs=as.matrix(array(c(rep(1,nrow(rands)),rands$dev,
rands$ndvi),dim=c(nrow(rands),3))),
dist=13,nsites=229,m=20000)

boot.w6<-get.boot.dens(w6,npars=4,
sitecovs=as.matrix(array(c(rep(1,nrow(rands)),rands$dev,rands$ndvi,
rands$ndvi^2),dim=c(nrow(rands),4))),
dist=13,nsites=229,m=20000)

ests.w<-boot.w5[["ests"]]*0.268+boot.w6[["ests"]]*0.229+boot.w3[["ests"]]*0.155+boot.w4[["ests"]]*0.139+boot.w2[["ests"]]*0.132+boot.w1[["ests"]]*0.076
predicts.w<-boot.w5[["predicts"]]*0.268+boot.w6[["predicts"]]*0.229+boot.w3[["predicts"]]*0.155+boot.w4[["predicts"]]*0.139+boot.w2[["predicts"]]*0.132+boot.w1[["predicts"]]*0.076
dens.hds["weswhi",]<-c(mean(predicts.w),mean(predicts.w)-qnorm(0.95)*sd(ests.w),mean(predicts.w)+qnorm(0.95)*sd(ests.w))


sd(ests.w)/mean(predicts.w) # CV = 0.15


## assess model fit
pb.w1<-parboot(w1,fitstats,nsim=1000,parallel=T)
pb.w2<-parboot(w2,fitstats,nsim=1000,parallel=T)
pb.w3<-parboot(w3,fitstats,nsim=1000,parallel=T)
pb.w4<-parboot(w4,fitstats,nsim=1000,parallel=T)
pb.w5<-parboot(w5,fitstats,nsim=1000,parallel=T)
pb.w6<-parboot(w6,fitstats,nsim=1000,parallel=T)


### CSBLIZ

## fit models 

starts<-rep(0,6)
c1<-gdistsamp(lambdaformula=~1,
phiformula=~ambient+I(ambient^2), pformula=~1, 
keyfun="exp",output="density",unitsOut="kmsq",
mixture="NB",K=50,se=T,data=umf.csbliz,starts=starts)

starts<-rep(0,7)
c2<-gdistsamp(lambdaformula=~dev,
phiformula=~ambient+I(ambient^2), pformula=~1, 
keyfun="exp",output="density",unitsOut="kmsq",
mixture="NB",K=50,se=T,data=umf.csbliz,starts=starts)

starts<-rep(0,7)
c3<-gdistsamp(lambdaformula=~ndvi,
phiformula=~ambient+I(ambient^2), pformula=~1, 
keyfun="exp",output="density",unitsOut="kmsq",
mixture="NB",K=50,se=T,data=umf.csbliz, starts=starts)

starts<-rep(0,8)
c4<-gdistsamp(lambdaformula=~ndvi + I(ndvi^2),
phiformula=~ambient+I(ambient^2), pformula=~1, 
keyfun="exp",output="density",unitsOut="kmsq",
mixture="NB",K=50,se=T,data=umf.csbliz,starts=starts)

starts<-rep(0,8)
c5<-gdistsamp(lambdaformula=~dev + ndvi,
phiformula=~ambient+I(ambient^2), pformula=~1, 
keyfun="exp",output="density",unitsOut="kmsq",
mixture="NB",K=50,se=T,data=umf.csbliz,starts=starts)

starts<-rep(0,9)
c6<-gdistsamp(lambdaformula=~dev + ndvi + I(ndvi^2),
phiformula=~ambient+I(ambient^2), pformula=~1, 
keyfun="exp",output="density",unitsOut="kmsq",
mixture="NB",K=50,se=T,data=umf.csbliz,starts=starts)


## model selection
mods.c<-fitList("Null"=c1,
"dev"=c2,
"ndvi"=c3,
"ndvi + ndvi^2"=c4,
"dev + ndvi"=c5,
"dev + ndvi + ndvi^2"=c6
)

modSel(mods.c)

mods.c.95<-mods.c<-fitList(
"ndvi + ndvi^2"=c4,
"dev + ndvi + ndvi^2"=c6
)

modSel(mods.c.95)


## confidence intervals
boot.c4<-get.boot.dens(c4,npars=3,
sitecovs=as.matrix(array(c(rep(1,nrow(rands)),
rands$ndvi,rands$ndvi^2),dim=c(nrow(rands),3))),
dist=13,nsites=229,m=20000)

boot.c6<-get.boot.dens(c6,npars=4,
sitecovs=as.matrix(array(c(rep(1,nrow(rands)),
rands$dev,rands$ndvi,rands$ndvi^2),dim=c(nrow(rands),4))),
dist=13,nsites=229,m=20000)

ests.c<-boot.c4[["ests"]]*0.72+boot.c6[["ests"]]*0.28
predicts.c<-boot.c4[["predicts"]]*0.72+boot.c6[["predicts"]]*0.28
dens.hds["csbliz",]<-c(mean(predicts.c),mean(predicts.c)-qnorm(0.95)*sd(ests.c),mean(predicts.c)+qnorm(0.95)*sd(ests.c))

sd(ests.c)/mean(predicts.c) # CV = 0.27

# assess model fit
pb.c4<-parboot(c4,fitstats,nsim=1000,parallel=T)
pb.c6<-parboot(c6,fitstats,nsim=1000,parallel=T)


### ZETLIZ

## fit models

z1<-gdistsamp(lambdaformula=~1,
phiformula=~ambient, pformula=~1, 
keyfun="exp",output="density",unitsOut="kmsq",
mixture="NB",K=50,se=T,data=umf.zetliz)

starts<-rep(0,6)
z2<-gdistsamp(lambdaformula=~dev,
phiformula=~ambient, pformula=~1, 
keyfun="exp",output="density",unitsOut="kmsq",
mixture="NB",K=50,se=T,data=umf.zetliz)

z3<-gdistsamp(lambdaformula=~ndvi,
phiformula=~ambient, pformula=~1, 
keyfun="exp",output="density",unitsOut="kmsq",
mixture="NB",K=50,se=T,data=umf.zetliz)

z4<-gdistsamp(lambdaformula=~ndvi + I(ndvi^2),
phiformula=~ambient, pformula=~1, 
keyfun="exp",output="density",unitsOut="kmsq",
mixture="NB",K=50,se=T,data=umf.zetliz)

z5<-gdistsamp(lambdaformula=~dev + ndvi,
phiformula=~ambient, pformula=~1, 
keyfun="exp",output="density",unitsOut="kmsq",
mixture="NB",K=50,se=T,data=umf.zetliz)

starts<-rep(0,9)
z6<-gdistsamp(lambdaformula=~dev + ndvi + I(ndvi^2),
phiformula=~ambient, pformula=~1, 
keyfun="exp",output="density",unitsOut="kmsq",
mixture="NB",K=50,se=T,data=umf.zetliz)


# model selection

mods.z<-fitList("Null"=z1,
"dev"=z2,
"ndvi"=z3,
"ndvi + ndvi^2"=z4,
"dev + ndvi"=z5,
"dev + ndvi + ndvi^2"=z6
)

modSel(mods.z)

mods.z.95<-fitList(
"ndvi + ndvi^2"=z4,
"dev + ndvi + ndvi^2"=z6
)
modSel(mods.z.95)


## confidence intervals
boot.z4<-get.boot.dens(z4,npars=3,
sitecovs=as.matrix(array(c(rep(1,nrow(rands)),
rands$ndvi,rands$ndvi^2),dim=c(nrow(rands),3))),
dist=13,nsites=229,m=20000)

boot.z6<-get.boot.dens(z6,npars=4,
sitecovs=as.matrix(array(c(rep(1,nrow(rands)),rands$dev,
rands$ndvi,rands$ndvi^2),dim=c(nrow(rands),4))),
dist=13,nsites=229,m=20000)

ests.z<-boot.z6[["ests"]]*0.54+boot.z4[["ests"]]*0.46
predicts.z<-boot.z6[["predicts"]]*0.54+boot.z4[["predicts"]]*0.46
dens.hds["zetliz",]<-c(mean(predicts.z),mean(predicts.z)-qnorm(0.95)*sd(ests.z),mean(predicts.z)+qnorm(0.95)*sd(ests.z))

sd(ests.z)/mean(predicts.z) # CV = 0.13


# model fit
pb.z4<-parboot(z4,fitstats,nsim=1000,parallel=T)
pb.z6<-parboot(z6,fitstats,nsim=1000,parallel=T)


#### EVALUATE ALTERNATIVE DISTANCE SCALE MODEL

## WESWHI
tmp<-w5@estimates@estimates
starts<-c(tmp$lambda@estimates,tmp$phi@estimates,
tmp$det@estimates,0,0.0758)
w5b<-gdistsamp(lambdaformula=~dev + ndvi,
phiformula=~ambient+I(ambient^2), pformula=~ndvi, 
keyfun="exp",output="density",unitsOut="kmsq",
mixture="NB",K=50,se=T,data=umf.weswhi,starts=starts)

mods.a.w<-fitList("Null"=w5,
"ndvi"=w5b
)
modSel(mods.a.w)


## CSBLIZ
tmp<-c4@estimates@estimates
starts<-c(tmp$lambda@estimates,tmp$phi@estimates,
tmp$det@estimates,0,0)
c4b<-gdistsamp(lambdaformula=~ndvi + I(ndvi^2),
phiformula=~ambient+I(ambient^2), pformula=~ndvi, 
keyfun="exp",output="density",unitsOut="kmsq",
mixture="NB",K=50,se=T,data=umf.csbliz,starts=starts)

mods.a.c<-fitList("Null"=c4,
"ndvi"=c4b
)
modSel(mods.a.c)


## ZETLIZ
z6b<-gdistsamp(lambdaformula=~dev + ndvi + I(ndvi^2),
phiformula=~ambient+I(ambient^2), pformula=~ndvi, 
keyfun="exp",output="density",unitsOut="kmsq",
mixture="NB",K=50,se=T,data=umf.zetliz) 

mods.a.z<-fitList("Null"=z6,
"ndvi"=z6b
)
modSel(mods.a.z)


#### RESULTS

## Density and population size
predicts.total<-predicts.w+predicts.c+predicts.z
ests.total<-ests.w+ests.c+ests.z
dens.hds["total",]<-c(mean(predicts.total),mean(predicts.total)-qnorm(0.95)*sd(ests.total),mean(predicts.total)+qnorm(0.95)*sd(ests.total))

dens.hds
dens.hds*66830.322371


## Effect of temperature on availability
x.fits<-10:45
nd<-data.frame(ambient=(x.fits-standards["ambient","mn"])/standards["ambient","sd"])
ambient.csbliz<-predict(mods.c.95,newdata=nd,type="phi")
ambient.weswhi<-predict(mods.w,newdata=nd,type="phi")
ambient.zetliz<-predict(mods.z.95,newdata=nd,type="phi")

# jpeg(file = "Fig_3.jpg",width=3, height=3,units="in",res=300)
dev.new(width=3, height=3)
par(mar=(c(2.5,0.5,0.2,0)+0.1),oma=c(0,3,0,0.5), mgp=c(1.6,0.5,0))
plot(x.fits,ambient.csbliz$Predicted,type="l",lwd=2,lty=1,ylim=c(0,1.3),
yaxt="n",xlab="Degrees celsius",ylab="",cex.axis=0.8)
points(x.fits,ambient.weswhi$Predicted,type="l",lty=2,lwd=2)
points(x.fits,ambient.zetliz$Predicted,type="l",lty=3,lwd=2)
axis(side=2,at=seq(0,1,0.2),labels=c(0,"20%","40%","60%","80%","100%"),
cex.axis=0.8,las=2)
legend(10,1.37,legend=c("U. stansburiana","A. tigris","C. draconoides"),
lty=c(1,2,3),lwd=2,cex=0.8,bty="n")
title(ylab = "Availability",xlab = "",outer=T,line =2,cex.lab=1.1)

x.fits[which(ambient.csbliz$Predicted==max(ambient.csbliz$Predicted))]
x.fits[which(ambient.weswhi$Predicted==max(ambient.weswhi$Predicted))]
min(x.fits[which(ambient.zetliz$Predicted>0.95)])
# dev.off()


## Distance results
x.fits<-0:10
dist.csbliz<-predict(mods.c.95,,type="det")[1,]
log(dist.csbliz$Predicted)
dist.weswhi<-predict(mods.w,type="det")[1,]
log(dist.weswhi$Predicted)
dist.zetliz<-predict(mods.z.95,type="det")[1,]
log(dist.zetliz$Predicted)

# jpeg(file = "Fig_2.jpg",width=3, height=3,units="in",res=300)
dev.new(width=3, height=3)
par(mar=(c(2.5,0.5,0.2,0)+0.1),oma=c(0,3,0,0.5), mgp=c(1.6,0.5,0))
plot(x.fits,f1(x.fits,log(dist.csbliz$Predicted)),type="l",lwd=2,lty=1,ylim=c(0,1.3),
yaxt="n",xlab="Distance from transect line (m)",ylab="",cex.axis=0.8)
points(x.fits,f1(x.fits,log(mean(c(dist.weswhi$Predicted,dist.zetliz$Predicted)))),
type="l",lty=2,lwd=2)
axis(side=2,at=seq(0,1,0.2),labels=c(0,"20%","40%","60%","80%","100%"),
cex.axis=0.8,las=2)
legend(0,1.37,legend=c("U. stansburiana","A. tigris and","C. draconoides"),
lty=c(1,2,NA),lwd=2,cex=0.8,bty="n")
title(ylab = "Detection probability",xlab = "",outer=T,line =2,cex.lab=1.1)
# dev.off()


### Predicted Density Maps

## WESWHI

fits.w<-boot.w5[["predicts"]]*0.268+boot.w6[["predicts"]]*0.229+boot.w3[["predicts"]]*0.155+boot.w4[["predicts"]]*0.139+boot.w2[["predicts"]]*0.132+boot.w1[["predicts"]]*0.076

## CSBLIZ

fits.c<-boot.c4[["predicts"]]*0.72+boot.c6[["predicts"]]*0.28

# ZETLIZ

fits.z<-boot.z6[["predicts"]]*0.54+boot.z4[["predicts"]]*0.46

# write.csv(data.frame(weswhi=fits.w,csbliz=fits.c,zetliz=fits.z),"rands_out.csv")


## Run these first
#########################
#########################
#########################
## FUNCTIONS

####
get.boot.dens<-function(model,npars,sitecovs,dist,nsites,m){
if(npars>1){
betas<-rmvnorm(m,coef(model)[1:npars],vcov(model)[1:npars,1:npars])
} # if
if(npars==1){
betas<-array(rnorm(m,coef(model)[1:npars],vcov(model)[1:npars,1:npars]),
dim=c(m,npars))
} # if
M<-exp(sitecovs%*%t(betas))
for(j in 1:dim(M)[[1]]){
temp.M<-M[j,]
thresh.lo<-as.numeric(quantile(temp.M,0.05))
thresh.up<-as.numeric(quantile(temp.M,0.95))
M[j,which(temp.M<thresh.lo)]<-thresh.lo
M[j,which(temp.M>thresh.up)]<-thresh.up
} # j
ests<-rep(NA,m)
for(i in 1:m){
ests[i]<-mean(M[sample(1:dim(M)[[1]],nsites,replace=T),i])
}
area.0<-390*dist*2
area.1<-area.0-((2*(dist+0.5))^2)
ests<-ests*area.0/area.1

predicts<-exp(sitecovs%*%as.matrix(coef(model)[1:npars]))*area.0/area.1
out<-list(ests,predicts)
names(out)<-c("ests","predicts")
return(out)
}


#####
f1<-function(a,b){exp(-b*a)}


####
fitstats <- function(fm) { #function returning three fit-statistics, from ?parboot
  observed <- getY(fm@data)
  expected <- fitted(fm)
  resids <- residuals(fm)
  sse <- sum(resids^2, na.rm = TRUE)
  chisq <- sum((observed - expected)^2 / expected, na.rm = TRUE)
  freeTuke <- sum((sqrt(observed) - sqrt(expected))^2, na.rm = TRUE)
  out <- c(SSE=sse, Chisq=chisq, freemanTukey=freeTuke)
  return(out)
}
